# Supplementary material for: Higher Rates of Viral Evolution in Chronic Hepatitis B Patients Linked to Predicted T Cell Epitopes
Source: Viruses. 2025 May 8;17(5):684. doi: 10.3390/v17050684 (PMC12115741; doi:10.3390/v17050684)
Supplement: Supplementary file 1 [file viruses-17-00684-s001.zip]

Archive with 1 entries (1 files):
- viruses-3592459-supplementary.pdf
